# Supplementary material for: Genome-Wide DNA Methylation Profile in Whole Blood of Patients With Chronic Spontaneous Urticaria
Source: Front Immunol. 2021 Sep 3;12:681714. doi: 10.3389/fimmu.2021.681714 (PMC8448194; doi:10.3389/fimmu.2021.681714)
Supplement: Supplementary file 2 [file Table_6.xlsx]

## Sheet: Significant DMPs in CSU vs HC
Supplementary Table 6. The 439 differentially methylated postions (P < 0.01 and |Δβ| ≥ 0.06) between the CSU patients and the healthy controls.
probe ID	average β value of cases	average β value of controls	Δβ	P value	corrected P Value	Chromosome	Name of reference gene in UCSC	Group of reference gene in UCSC	Relation to UCSC CpG island
cg07052231	0.458388	0.535337	-0.0769489	5.15594e-13	1.65059e-08	12	PEX5;PEX5;PEX5;PEX5;PEX5	3'UTR;3'UTR;3'UTR;3'UTR;3'UTR
cg15155394	0.503333	0.574601	-0.0712673	2.27645e-11	1.72561e-07	3
cg11639615	0.457945	0.552643	-0.0946972	4.76169e-11	2.49738e-07	3
cg21789023	0.745652	0.684255	0.0613967	1.07909e-10	4.04598e-07	22	MKL1;MKL1;MKL1	5'UTR;5'UTR;5'UTR
cg22335635	0.483325	0.551266	-0.0679408	2.64253e-10	6.52671e-07	10			N_Shelf
cg04185197	0.383289	0.454275	-0.0709857	2.75391e-10	6.66339e-07	7	UBE3C	TSS1500	N_Shore
cg25757820	0.420501	0.490497	-0.0699953	2.8395e-10	6.7361e-07	2			N_Shelf
cg10891142	0.25847	0.319933	-0.0614632	3.41576e-10	7.50158e-07	10	ENKUR;ENKUR;ENKUR;ENKUR	Body;Body;Body;Body
cg15818008	0.347396	0.408569	-0.0611721	3.72808e-10	8.01823e-07	11	C11orf34	Body
cg19607845	0.269483	0.331206	-0.0617234	3.94037e-10	8.38812e-07	6	FBXO9;FBXO9;FBXO9	Body;5'UTR;TSS1500	S_Shelf
cg17313269	0.372368	0.44196	-0.0695921	7.30125e-10	1.13679e-06	6	TRIM38	5'UTR
cg25319055	0.570522	0.634871	-0.0643489	7.43498e-10	1.14179e-06	10	ZMYND11;ZMYND11;ZMYND11;ZMYND11;ZMYND11;ZMYND11;ZMYND11	Body;Body;Body;Body;Body;Body;Body
cg16396191	0.398361	0.468401	-0.0700402	1.03377e-09	1.38559e-06	13	KIAA0564	Body
cg07503377	0.375282	0.437239	-0.0619574	1.40718e-09	1.62224e-06	7	TPST1	Body
cg08377331	0.507146	0.582637	-0.075491	1.59768e-09	1.74289e-06	7	GNA12	Body
cg14642479	0.369932	0.435442	-0.0655095	1.72042e-09	1.81716e-06	20
cg25104558	0.332477	0.408547	-0.07607	1.98575e-09	1.93995e-06	1	ALPL;ALPL;ALPL	5'UTR;5'UTR;5'UTR
cg17721001	0.504739	0.578795	-0.0740562	2.13273e-09	2.03178e-06	8	UBR5;UBR5	Body;Body
cg14306650	0.454506	0.522349	-0.0678432	2.28072e-09	2.10601e-06	9	RALGPS1	Body
cg20008101	0.35055	0.416969	-0.0664194	2.52652e-09	2.23005e-06	14	LGALS3	TSS1500	N_Shore
cg07716386	0.44534	0.507691	-0.0623502	2.56496e-09	2.24852e-06	20	RALGAPB;RALGAPB;RALGAPB	Body;Body;Body
cg20144082	0.288033	0.34843	-0.0603961	2.63495e-09	2.27041e-06	11	RDX;RDX;RDX;RDX;RDX;RDX	Body;Body;5'UTR;Body;Body;Body
cg18497973	0.346106	0.407709	-0.0616031	2.69012e-09	2.29212e-06	3	GBE1	Body
cg27482523	0.453502	0.517623	-0.0641213	2.85172e-09	2.35947e-06	11	PPP6R3;PPP6R3;PPP6R3;PPP6R3;PPP6R3;PPP6R3	5'UTR;5'UTR;5'UTR;5'UTR;5'UTR;5'UTR
cg26958509	0.429718	0.510498	-0.0807804	3.0233e-09	2.44552e-06	18	SPIRE1;SPIRE1;SPIRE1	Body;Body;Body
cg02625241	0.400861	0.467715	-0.0668547	3.03167e-09	2.44854e-06	4	NFKB1;NFKB1	Body;Body
cg09484211	0.318471	0.38356	-0.0650893	3.08388e-09	2.47655e-06	9	SMARCA2;SMARCA2;SMARCA2;SMARCA2;SMARCA2;SMARCA2;SMARCA2	Body;Body;Body;Body;Body;Body;Body
cg10418276	0.446137	0.51687	-0.070733	3.1761e-09	2.52072e-06	18	ANKRD12;ANKRD12;ANKRD12	Body;Body;Body
cg07707539	0.350143	0.410458	-0.0603148	3.4906e-09	2.66062e-06	5
cg17143549	0.387633	0.454766	-0.0671331	3.63617e-09	2.71217e-06	1	SZT2	Body
cg25270819	0.427059	0.492565	-0.0655056	3.64677e-09	2.71258e-06	11	ZFP91-CNTF;ZFP91;ZFP91	Body;Body;Body
cg01250398	0.390987	0.453085	-0.0620981	3.70837e-09	2.74125e-06	19
cg20092944	0.307019	0.368024	-0.0610053	3.73467e-09	2.7417e-06	10	EXOC6;EXOC6	Body;Body
cg00864046	0.436112	0.506714	-0.0706018	3.89698e-09	2.79849e-06	20	MTRNR2L3;MTRNR2L3;RAE1;RAE1	1stExon;5'UTR;Body;Body
cg18646784	0.412791	0.475308	-0.0625169	4.332e-09	2.94345e-06	1	ERI3;ERI3;ERI3;ERI3;ERI3	5'UTR;Body;Body;Body;Body
cg07661882	0.396472	0.461751	-0.0652783	4.7045e-09	3.10284e-06	2	LRPPRC	Body
cg20400045	0.355167	0.418978	-0.063811	5.5951e-09	3.3625e-06	13	CRYL1	Body
cg04609694	0.371214	0.435075	-0.0638612	5.67688e-09	3.38477e-06	6			N_Shore
cg10277044	0.453081	0.519394	-0.0663129	5.73354e-09	3.4012e-06	20
cg08131295	0.298999	0.359419	-0.0604208	5.79721e-09	3.42198e-06	1
cg04936213	0.355389	0.418432	-0.0630428	5.94033e-09	3.46733e-06	9
cg00349233	0.456604	0.51862	-0.0620161	5.99234e-09	3.48547e-06	8
cg11181843	0.472619	0.542958	-0.0703387	6.37075e-09	3.58399e-06	12	ANAPC7;ANAPC7	Body;Body
cg13569765	0.412327	0.490635	-0.0783073	6.92665e-09	3.71481e-06	11
cg19100344	0.378065	0.443269	-0.0652037	6.98063e-09	3.72636e-06	1	C1orf131;C1orf131	Body;Body
cg24527044	0.453403	0.51984	-0.0664376	7.08561e-09	3.75888e-06	7	C7orf26;C7orf26	Body;Body	S_Shore
cg22954437	0.355287	0.421065	-0.0657782	7.29545e-09	3.79524e-06	14	PPP2R5C;PPP2R5C;PPP2R5C;PPP2R5C;PPP2R5C	Body;Body;Body;Body;Body
cg06660522	0.436986	0.50865	-0.0716637	7.52567e-09	3.85238e-06	1
cg00817529	0.488978	0.552431	-0.0634531	7.67178e-09	3.89365e-06	16	SULT1A1	Body
cg20965748	0.331623	0.405664	-0.0740409	9.09201e-09	4.27909e-06	16	USP7;USP7;USP7	Body;Body;Body
cg26934362	0.749277	0.688595	0.0606826	9.15496e-09	4.2906e-06	5	LPCAT1	Body	N_Shelf
cg21524602	0.421695	0.481767	-0.0600722	9.22447e-09	4.30821e-06	10	ADO	TSS1500	N_Shore
cg10954073	0.428562	0.49101	-0.0624475	9.43087e-09	4.34408e-06	7
cg21298032	0.44816	0.509193	-0.0610326	9.83373e-09	4.45083e-06	9	ABL1;ABL1	Body;Body	N_Shore
cg19199204	0.323113	0.385192	-0.0620791	9.97409e-09	4.47542e-06	6	HCG9	Body	N_Shore
cg24310530	0.409892	0.471323	-0.0614308	1.03164e-08	4.53008e-06	11
cg25733780	0.35042	0.412902	-0.0624821	1.06135e-08	4.608e-06	1	CHD1L;CHD1L;CHD1L;CHD1L;CHD1L;CHD1L	5'UTR;Body;Body;Body;Body;Body
cg14093189	0.353613	0.417877	-0.0642635	1.08727e-08	4.65537e-06	17
cg25149599	0.346419	0.412169	-0.0657503	1.08729e-08	4.65537e-06	3
cg25450700	0.334571	0.39979	-0.0652184	1.0896e-08	4.66048e-06	3	XXYLT1;XXYLT1	Body;Body
cg15659297	0.376612	0.449278	-0.0726665	1.11649e-08	4.72516e-06	12	SPPL3	Body
cg13846195	0.378781	0.441929	-0.0631482	1.15691e-08	4.80995e-06	6	SESN1	Body
cg17266935	0.448128	0.520955	-0.0728274	1.16539e-08	4.81631e-06	6	SERAC1;SERAC1	Body;Body
cg17042723	0.385907	0.446978	-0.0610712	1.19228e-08	4.87182e-06	2	LOC101926913	Body
cg26434859	0.320196	0.384811	-0.064615	1.21769e-08	4.90405e-06	6
cg17787809	0.300007	0.361615	-0.0616086	1.24129e-08	4.94919e-06	9	RFX3;RFX3;RFX3;RFX3	Body;Body;Body;Body
cg16830475	0.341759	0.409229	-0.0674702	1.2434e-08	4.95425e-06	21	HSF2BP	Body
cg01232717	0.434625	0.505531	-0.0709067	1.27091e-08	5.00635e-06	8	TCEB1	Body
cg04919592	0.4807	0.542644	-0.0619433	1.32463e-08	5.09953e-06	7	IQCE;IQCE	Body;Body
cg03511624	0.541383	0.601595	-0.060212	1.37114e-08	5.18639e-06	6	SESN1	Body
cg11483312	0.415867	0.483783	-0.0679163	1.50531e-08	5.48092e-06	1
cg12578084	0.444083	0.506881	-0.0627983	1.56807e-08	5.54688e-06	16	TERF2	Body
cg03278707	0.433575	0.498096	-0.0645211	1.63326e-08	5.6596e-06	5	DCP2;DCP2;DCP2	Body;Body;Body
cg25305879	0.379666	0.440124	-0.0604587	1.78238e-08	5.91058e-06	2			S_Shelf
cg03677021	0.352662	0.414457	-0.0617953	1.88825e-08	6.07998e-06	1	WDR47;WDR47;WDR47	5'UTR;5'UTR;5'UTR	N_Shore
cg07102397	0.445644	0.507619	-0.0619749	1.93528e-08	6.18121e-06	14	FOXN3;FOXN3	Body;Body
cg11576590	0.396587	0.465239	-0.0686519	1.96107e-08	6.22774e-06	1			S_Shelf
cg05372753	0.391676	0.456157	-0.0644806	2.05459e-08	6.36448e-06	6
cg23438384	0.263445	0.328357	-0.0649123	2.12141e-08	6.47456e-06	6	HIVEP1	Body
cg23592078	0.365867	0.430803	-0.0649359	2.2233e-08	6.62571e-06	19	RNU6-66P	Body
cg05359652	0.403667	0.468153	-0.0644853	2.27041e-08	6.69612e-06	1	NR5A2;NR5A2;NR5A2	Body;Body;Body
cg06360841	0.421661	0.494652	-0.0729906	2.28238e-08	6.71522e-06	1	MIR1273G;SCP2;SCP2;SCP2;SCP2;SCP2	TSS1500;5'UTR;Body;Body;Body;Body
cg21958120	0.349654	0.412304	-0.0626497	2.42665e-08	6.9134e-06	6	MAP3K5	Body
cg09997395	0.356121	0.416167	-0.0600456	2.50843e-08	7.02693e-06	3	MCF2L2	Body
cg08347063	0.372692	0.434999	-0.0623067	2.66214e-08	7.22473e-06	9	RFX3;RFX3;RFX3	Body;Body;Body
cg00680826	0.400789	0.466439	-0.0656495	2.69407e-08	7.25047e-06	10
cg19375641	0.45553	0.516146	-0.0606166	2.70846e-08	7.26282e-06	4	ZNF827;ZNF827	Body;Body
cg06823437	0.514804	0.576886	-0.0620824	2.73538e-08	7.29037e-06	18	PHLPP1	Body
cg05196796	0.366814	0.432485	-0.0656715	2.82658e-08	7.40607e-06	1	PUM1;PUM1	Body;Body
cg11559388	0.359961	0.420309	-0.0603481	2.92147e-08	7.52533e-06	15
cg04790775	0.41304	0.478455	-0.0654146	2.98368e-08	7.59973e-06	2	LOC101926913	Body
cg05098827	0.463383	0.525137	-0.0617537	3.06195e-08	7.71135e-06	2
cg27500997	0.429822	0.49286	-0.0630385	3.12496e-08	7.78526e-06	15	SCAPER;SCAPER	Body;Body
cg15155922	0.405	0.474149	-0.0691489	3.31341e-08	8.00322e-06	21			N_Shore
cg14516183	0.351119	0.415897	-0.0647778	3.31672e-08	8.00771e-06	3	SEC22A	Body
cg03370752	0.537734	0.598045	-0.0603108	3.35686e-08	8.0544e-06	11	TMEM138;TMEM138	3'UTR;Body
cg07935482	0.411782	0.473843	-0.0620605	3.47701e-08	8.17348e-06	12	YAF2;YAF2;YAF2;YAF2	Body;Body;Body;Body
cg14782541	0.359807	0.423714	-0.0639079	3.50187e-08	8.19678e-06	7
cg17674726	0.264212	0.324942	-0.0607299	3.58351e-08	8.29316e-06	2	ITM2C;ITM2C;ITM2C	3'UTR;3'UTR;3'UTR
cg17781418	0.454511	0.522106	-0.0675944	3.86541e-08	8.57915e-06	3	FOXP1;FOXP1;FOXP1;FOXP1;FOXP1;FOXP1	5'UTR;5'UTR;5'UTR;5'UTR;5'UTR;5'UTR
cg11557901	0.387387	0.451994	-0.0646064	3.87982e-08	8.59557e-06	9			N_Shore
cg13051977	0.387457	0.453659	-0.0662018	3.88553e-08	8.60593e-06	1	C1orf228	5'UTR
cg03718013	0.415917	0.484256	-0.068339	3.89751e-08	8.61871e-06	14	MARK3;MARK3;MARK3;MARK3;MARK3;MARK3;MARK3;MARK3;MARK3;MARK3	ExonBnd;ExonBnd;ExonBnd;ExonBnd;ExonBnd;Body;Body;Body;Body;Body
cg14156592	0.437025	0.508952	-0.0719273	3.9607e-08	8.71444e-06	7	BCAP29;BCAP29;BCAP29	Body;Body;Body
cg17301248	0.315947	0.376654	-0.0607061	3.98623e-08	8.74059e-06	12	NAA25	3'UTR
cg05936684	0.404082	0.464205	-0.0601234	4.03104e-08	8.79022e-06	2	NBAS;NBAS	Body;Body
cg03172077	0.416326	0.4783	-0.0619744	4.05861e-08	8.81338e-06	22
cg02723079	0.405331	0.468101	-0.0627697	4.07913e-08	8.83641e-06	3
cg10827754	0.36984	0.442183	-0.0723428	4.08122e-08	8.83713e-06	2			S_Shelf
cg20810503	0.470043	0.532595	-0.0625525	4.23782e-08	9.02363e-06	8	TACC1;TACC1;TACC1	5'UTR;Body;Body
cg06411521	0.410743	0.478754	-0.0680116	4.3482e-08	9.14129e-06	14	SPTLC2	3'UTR
cg21480069	0.3875	0.450675	-0.0631748	4.35825e-08	9.14299e-06	14	DHRS4L2;DHRS4L2;DHRS4L2;DHRS4L2	ExonBnd;5'UTR;5'UTR;5'UTR	N_Shore
cg24647339	0.350921	0.411028	-0.0601067	4.37135e-08	9.15107e-06	2	IL18R1;IL18R1	5'UTR;5'UTR
cg05023873	0.311443	0.374584	-0.0631414	4.37974e-08	9.15715e-06	16
cg01521397	0.366816	0.437643	-0.0708267	4.43709e-08	9.21457e-06	20	TAF4	Body	S_Shelf
cg03754825	0.372741	0.436112	-0.0633712	4.7299e-08	9.51175e-06	7	LINC01004	Body	S_Shore
cg05568737	0.403504	0.464946	-0.0614411	4.73684e-08	9.51193e-06	17	ALOX12P2	Body
cg04530445	0.379171	0.445741	-0.0665701	4.81462e-08	9.57445e-06	9	MEGF9	Body
cg10408731	0.367808	0.429983	-0.0621755	4.87203e-08	9.61644e-06	7	CCT6P1	TSS1500	N_Shore
cg26521143	0.37461	0.436952	-0.0623422	4.89697e-08	9.6418e-06	12			S_Shore
cg01701207	0.420744	0.490059	-0.0693146	4.96328e-08	9.71126e-06	16	SF3B3	Body
cg18608151	0.534271	0.594925	-0.0606536	5.05664e-08	9.82464e-06	8	WRN	5'UTR
cg05310486	0.372163	0.435178	-0.0630152	5.15098e-08	9.92454e-06	15			N_Shelf
cg19813868	0.379471	0.449706	-0.0702344	5.25217e-08	1.00382e-05	4	QDPR;QDPR	TSS1500;TSS1500	S_Shore
cg03156546	0.320183	0.38765	-0.0674665	5.34147e-08	1.0139e-05	16	TNRC6A	Body
cg26776035	0.301171	0.361344	-0.0601722	5.37153e-08	1.01636e-05	5
cg07219453	0.380254	0.453596	-0.0733413	5.52109e-08	1.03276e-05	15	LINC01581	Body
cg13394762	0.355917	0.419472	-0.063555	5.59615e-08	1.03936e-05	14	MARK3;MARK3;MARK3;MARK3;MARK3	Body;Body;Body;Body;Body
cg00394026	0.367643	0.433194	-0.0655506	5.67244e-08	1.04735e-05	13	ATP11A;ATP11A	Body;Body
cg27123392	0.407613	0.469115	-0.0615015	5.88416e-08	1.06749e-05	15	GABPB1;GABPB1	3'UTR;3'UTR
cg15361231	0.40282	0.463064	-0.0602437	6.05704e-08	1.08444e-05	1	GLRX2;GLRX2;GLRX2	1stExon;TSS1500;5'UTR	S_Shore
cg05193189	0.412067	0.472898	-0.0608306	6.12456e-08	1.08996e-05	12	POLE	Body
cg15520845	0.481225	0.542674	-0.0614482	6.21851e-08	1.09921e-05	1	NUCKS1	Body
cg01188078	0.440796	0.502303	-0.0615075	6.29651e-08	1.10626e-05	19	LYPD4;LYPD4	5'UTR;5'UTR
cg11459492	0.370549	0.433907	-0.0633573	6.37018e-08	1.11227e-05	3
cg18517055	0.411895	0.475127	-0.0632311	6.6562e-08	1.13623e-05	17	WDR45L	Body
cg21141827	0.390421	0.455289	-0.0648683	6.70421e-08	1.14092e-05	5	ETF1	3'UTR
cg20106866	0.434089	0.511729	-0.0776395	6.77826e-08	1.14695e-05	8	KIF13B	Body
cg15679282	0.372337	0.43332	-0.060983	6.96268e-08	1.16255e-05	17	MYH10;MYH10;MYH10	Body;Body;Body
cg22088829	0.375342	0.441047	-0.0657049	7.13546e-08	1.17873e-05	2	RBMS1;RBMS1	Body;Body
cg04373893	0.487811	0.557073	-0.0692622	7.17886e-08	1.18253e-05	15			S_Shelf
cg04703274	0.405798	0.471365	-0.0655673	7.59349e-08	1.22003e-05	7	NT5C3A;NT5C3A	Body;5'UTR
cg01898560	0.511795	0.575755	-0.0639596	7.6833e-08	1.22913e-05	22	ATXN10;ATXN10	Body;Body
cg03951335	0.333565	0.395599	-0.0620338	7.69522e-08	1.23033e-05	12	FAM186B;FAM186B	TSS1500;TSS1500
cg03445932	0.33003	0.394142	-0.0641129	7.79986e-08	1.24031e-05	3	ARMC8;ARMC8;ARMC8;ARMC8;ARMC8;ARMC8	Body;Body;Body;Body;Body;Body
cg03340036	0.407265	0.468141	-0.0608755	7.84887e-08	1.24154e-05	4	PIGY;PIGY	TSS1500;TSS1500	S_Shore
cg18187326	0.31964	0.387614	-0.0679742	7.96623e-08	1.25367e-05	10	FAM45A;FAM45B;FAM45A;FAM45A;FAM45A;FAM45A	Body;Body;Body;Body;Body;Body
cg03961485	0.378374	0.439361	-0.0609877	8.0636e-08	1.26065e-05	5	UIMC1;UIMC1;UIMC1	Body;Body;Body
cg04858164	0.46418	0.530092	-0.0659114	8.11313e-08	1.26491e-05	15	TCF12;TCF12;TCF12;TCF12	Body;Body;Body;Body
cg06975018	0.392447	0.453949	-0.0615014	8.13025e-08	1.26627e-05	6	ARG1	TSS200
cg26816476	0.437727	0.502722	-0.0649951	8.15648e-08	1.26826e-05	8
cg20030158	0.468673	0.534574	-0.0659019	8.67913e-08	1.31084e-05	5	FAM193B;FAM193B	Body;Body
cg02233041	0.352237	0.415353	-0.0631163	8.75857e-08	1.31847e-05	4	TNIP3;TNIP3;TNIP3	TSS200;Body;Body
cg13633625	0.369565	0.430709	-0.061144	8.9965e-08	1.33549e-05	9
cg09659072	0.367527	0.434528	-0.0670008	9.3491e-08	1.36377e-05	10
cg05299362	0.46649	0.527722	-0.0612324	9.48926e-08	1.37267e-05	7	HIBADH	Body
cg26300857	0.360485	0.424293	-0.0638074	9.53914e-08	1.3759e-05	1	KCNAB2;KCNAB2	Body;Body
cg10690440	0.354257	0.420699	-0.0664417	9.67654e-08	1.38767e-05	17
cg26898932	0.382724	0.448861	-0.0661372	9.75274e-08	1.39431e-05	17	CCDC55	TSS1500	N_Shore
cg11427511	0.375187	0.438596	-0.0634097	9.75857e-08	1.3949e-05	2	ROCK2	Body
cg07619820	0.439922	0.503655	-0.0637333	1.00487e-07	1.41715e-05	13	LOC101929140;MTRF1	Body;Body
cg16683571	0.475667	0.536195	-0.060528	1.01857e-07	1.42998e-05	9	GAPVD1;GAPVD1;GAPVD1;GAPVD1	Body;Body;Body;Body
cg14454680	0.295312	0.357569	-0.0622565	1.0906e-07	1.47988e-05	3	C3orf26;FILIP1L;FILIP1L	Body;5'UTR;5'UTR
cg25065997	0.400774	0.471797	-0.0710224	1.10142e-07	1.48995e-05	14	NEMF;NEMF	Body;Body
cg12410065	0.36708	0.427388	-0.0603076	1.109e-07	1.49532e-05	6	C6orf106;C6orf106	Body;Body
cg07320380	0.429703	0.491105	-0.0614014	1.11268e-07	1.49834e-05	11
cg10453778	0.351311	0.411519	-0.0602079	1.11579e-07	1.50147e-05	4
cg10934870	0.399495	0.462927	-0.0634319	1.11744e-07	1.50221e-05	2	PCYOX1	Body	S_Shelf
cg07372938	0.45115	0.51309	-0.0619402	1.15142e-07	1.52768e-05	7	FAM126A	Body
cg03819732	0.337065	0.39902	-0.0619554	1.15648e-07	1.53157e-05	5	ZNF622	Body
cg01154210	0.474874	0.535825	-0.060951	1.16143e-07	1.53544e-05	21	APP;APP;APP;APP;APP;APP;APP;APP;APP;APP	5'UTR;Body;Body;Body;Body;Body;Body;Body;Body;Body
cg18847562	0.390966	0.45282	-0.0618546	1.1656e-07	1.53786e-05	2	NAB1	3'UTR
cg12870052	0.414714	0.479619	-0.0649053	1.21466e-07	1.57578e-05	15	BLM;BLM;BLM;BLM	Body;Body;Body;Body
cg01474866	0.283453	0.344878	-0.0614249	1.22105e-07	1.57896e-05	1	CEP350	Body
cg08303418	0.387256	0.4508	-0.0635449	1.24325e-07	1.59234e-05	2
cg11908131	0.380928	0.444024	-0.063096	1.31557e-07	1.6449e-05	2	C2orf40	Body	S_Shelf
cg24276541	0.433875	0.505235	-0.0713598	1.37755e-07	1.68338e-05	11	OOSP2	TSS1500
cg17591980	0.358304	0.419822	-0.0615185	1.39964e-07	1.69563e-05	9			S_Shelf
cg02902412	0.622666	0.560496	0.0621706	1.40023e-07	1.69563e-05	18	ATP9B	Body	Island
cg09010699	0.439905	0.502931	-0.0630261	1.49485e-07	1.75047e-05	3
cg21694873	0.313885	0.37389	-0.0600049	1.5111e-07	1.76354e-05	3	LARS2	Body
cg26177213	0.316806	0.377382	-0.0605759	1.53739e-07	1.77752e-05	7	FOXK1	Body	N_Shelf
cg17351890	0.407218	0.472127	-0.0649086	1.55385e-07	1.78818e-05	12	VPS33A	Body
cg02769451	0.310836	0.37344	-0.0626042	1.57444e-07	1.80283e-05	1	MACF1	Body
cg24504349	0.3575	0.420225	-0.0627249	1.57957e-07	1.80647e-05	4
cg00723395	0.404063	0.467293	-0.0632294	1.58983e-07	1.81227e-05	9	KANK1;KANK1;KANK1	5'UTR;5'UTR;5'UTR
cg03936701	0.352756	0.413794	-0.0610382	1.63452e-07	1.83949e-05	6	GMDS	Body
cg00009088	0.393722	0.455532	-0.0618093	1.64271e-07	1.84646e-05	11	VPS37C	TSS1500	S_Shore
cg24597564	0.346624	0.407491	-0.0608673	1.67348e-07	1.86612e-05	5	PDE4D;PDE4D;PDE4D;PDE4D;PDE4D;PDE4D	Body;Body;Body;Body;Body;Body
cg21664764	0.39407	0.45789	-0.0638203	1.72846e-07	1.89974e-05	8
cg01899759	0.414872	0.477757	-0.0628853	1.80418e-07	1.94597e-05	10
cg19055828	0.365521	0.426825	-0.0613042	1.80754e-07	1.94807e-05	12	DIP2B	3'UTR
cg26300092	0.366844	0.429457	-0.0626122	1.82236e-07	1.95605e-05	2	ROCK2	Body
cg02243157	0.555054	0.625334	-0.0702804	1.82867e-07	1.95784e-05	2
cg08869748	0.459861	0.522981	-0.0631192	1.9605e-07	2.03256e-05	10	HELLS;HELLS;HELLS;HELLS;HELLS;HELLS;HELLS;HELLS;HELLS;HELLS	Body;Body;Body;Body;Body;Body;Body;Body;Body;Body
cg14407220	0.364757	0.432551	-0.0677939	1.96457e-07	2.03434e-05	3	LPP;LPP;LPP	Body;Body;Body
cg01246178	0.365386	0.425439	-0.0600521	2.02952e-07	2.07348e-05	3	BBX;BBX;BBX	5'UTR;5'UTR;5'UTR
cg05636896	0.394602	0.456827	-0.0622241	2.04484e-07	2.08227e-05	12	CAMKK2;CAMKK2;CAMKK2;CAMKK2;CAMKK2;CAMKK2;CAMKK2;CAMKK2	5'UTR;5'UTR;5'UTR;5'UTR;5'UTR;5'UTR;5'UTR;5'UTR	S_Shelf
cg25634693	0.401872	0.464201	-0.0623288	2.10879e-07	2.11705e-05	2	METTL21A;CREB1;CREB1	Body;3'UTR;3'UTR
cg00720159	0.361596	0.426847	-0.065251	2.11484e-07	2.12108e-05	2
cg19460836	0.386703	0.447057	-0.060354	2.11713e-07	2.12184e-05	17	BAIAP2;BAIAP2;BAIAP2;BAIAP2	Body;Body;Body;Body	S_Shelf
cg06236715	0.408712	0.470364	-0.0616528	2.13476e-07	2.13053e-05	1
cg05353702	0.396371	0.457676	-0.0613042	2.16267e-07	2.14552e-05	21	LINC00114;LINC00114	Body;Body
cg12754495	0.3402	0.401706	-0.0615059	2.20951e-07	2.17077e-05	3	P2RY12;MED12L	TSS200;Body
cg21335396	0.356802	0.418135	-0.0613327	2.25403e-07	2.19945e-05	9
cg17692230	0.42314	0.483562	-0.0604218	2.31645e-07	2.23443e-05	4
cg22697477	0.405795	0.46638	-0.0605849	2.33464e-07	2.2434e-05	21	RUNX1;RUNX1;RUNX1	Body;Body;Body
cg24312537	0.464467	0.53327	-0.068803	2.36785e-07	2.261e-05	8	HTRA4;PLEKHA2	TSS1500;3'UTR	N_Shore
cg13996193	0.381632	0.44804	-0.0664083	2.37732e-07	2.26489e-05	8	CSGALNACT1;CSGALNACT1	Body;5'UTR
cg18396668	0.352519	0.41806	-0.0655411	2.38122e-07	2.26592e-05	5
cg25835376	0.456586	0.516964	-0.0603783	2.40118e-07	2.27524e-05	17
cg06526020	0.460836	0.528332	-0.0674954	2.4541e-07	2.2995e-05	6	NUDT3	Body
cg23437483	0.432672	0.495755	-0.063083	2.54949e-07	2.35028e-05	2	DPYSL5;DPYSL5;DPYSL5	5'UTR;5'UTR;5'UTR
cg14187466	0.421448	0.487211	-0.0657632	2.55987e-07	2.35436e-05	15	SNUPN;SNUPN;SNUPN	TSS1500;TSS1500;TSS1500	S_Shore
cg06465076	0.444187	0.506677	-0.0624892	2.63592e-07	2.39467e-05	5	CAST;CAST;CAST;CAST;CAST	Body;Body;Body;Body;Body
cg20642178	0.351161	0.412152	-0.060991	2.85193e-07	2.49926e-05	1
cg01893721	0.429487	0.49644	-0.0669529	3.06698e-07	2.61262e-05	21	ITSN1;ITSN1	Body;Body
cg09604853	0.453519	0.515764	-0.062245	3.19096e-07	2.67067e-05	18	SMAD4	5'UTR
cg07291836	0.355711	0.416138	-0.0604269	3.19818e-07	2.67295e-05	20	TP53RK	TSS1500	S_Shore
cg06147173	0.42563	0.486456	-0.060826	3.2229e-07	2.68528e-05	6	PHACTR2;PHACTR2;PHACTR2;PHACTR2	Body;Body;Body;Body
cg09694051	0.423123	0.4863	-0.0631761	3.25865e-07	2.70058e-05	12	MED21	3'UTR
cg17150069	0.405715	0.46893	-0.0632155	3.26651e-07	2.70454e-05	10	TCF7L2;TCF7L2;TCF7L2;TCF7L2;TCF7L2;TCF7L2;TCF7L2;TCF7L2;TCF7L2;TCF7L2;TCF7L2;TCF7L2;TCF7L2	Body;Body;Body;Body;Body;Body;Body;Body;Body;Body;Body;Body;Body
cg25199552	0.400372	0.465919	-0.0655471	3.26652e-07	2.70454e-05	1	KDM1A;KDM1A	Body;Body	S_Shelf
cg24914818	0.354852	0.41512	-0.0602682	3.36934e-07	2.75774e-05	17	ACACA;ACACA	5'UTR;Body
cg13713667	0.441634	0.504201	-0.0625674	3.58403e-07	2.86098e-05	14	SPTLC2	Body
cg10283362	0.341314	0.407177	-0.0658632	3.63356e-07	2.8823e-05	21			N_Shore
cg21379113	0.337021	0.400101	-0.06308	3.95288e-07	3.02712e-05	1	AKT3;AKT3;AKT3	Body;Body;Body
cg16663154	0.325692	0.387295	-0.061603	4.06686e-07	3.0791e-05	11
cg12319350	0.45195	0.511986	-0.0600368	4.13382e-07	3.10819e-05	1	NPL;NPL;NPL;NPL;NPL	5'UTR;Body;Body;Body;Body
cg06386426	0.357847	0.419274	-0.0614279	4.16612e-07	3.1199e-05	15	LINC01581	Body
cg26932981	0.395252	0.460107	-0.064855	4.21673e-07	3.13888e-05	18	PIGN;PIGN	Body;Body
cg15285436	0.336778	0.39866	-0.0618814	4.23902e-07	3.14858e-05	17	BCAS3;BCAS3	Body;Body
cg17884069	0.38164	0.445666	-0.0640254	4.27952e-07	3.16654e-05	8	NCALD;NCALD;NCALD;NCALD;NCALD;NCALD;NCALD;NCALD	Body;Body;Body;Body;Body;Body;Body;Body
cg08992898	0.354591	0.416769	-0.0621783	4.28215e-07	3.16765e-05	12
cg01265905	0.301032	0.373855	-0.072824	4.35019e-07	3.20427e-05	20
cg02379348	0.450639	0.51072	-0.060082	4.36564e-07	3.20809e-05	10	TCF7L2;TCF7L2;TCF7L2;TCF7L2;TCF7L2;TCF7L2;TCF7L2;TCF7L2;TCF7L2;TCF7L2;TCF7L2;TCF7L2;TCF7L2	Body;Body;Body;Body;Body;Body;Body;Body;Body;Body;Body;Body;Body
cg14044685	0.384748	0.445995	-0.0612473	4.41487e-07	3.22775e-05	11	PRRG4	Body
cg24175188	0.351295	0.4114	-0.0601046	4.48305e-07	3.25408e-05	3	PXK	Body
cg03779251	0.414874	0.478735	-0.0638607	4.50444e-07	3.26221e-05	6	SRPK1;SRPK1	3'UTR;Body
cg00977469	0.474538	0.538519	-0.0639806	4.81479e-07	3.39381e-05	10	IDI1;IDI1;IDI2-AS1;IDI2-AS1;IDI2-AS1;IDI2-AS1	Body;ExonBnd;Body;Body;Body;Body
cg10807988	0.32871	0.392858	-0.064148	4.91192e-07	3.43174e-05	15	MGA;MGA	Body;Body
cg08458921	0.327766	0.391109	-0.0633433	4.91297e-07	3.43174e-05	6	RANBP9	Body
cg05646371	0.351203	0.4145	-0.0632966	5.00047e-07	3.46766e-05	20	C20orf196;C20orf196;C20orf196	Body;Body;Body
cg10028625	0.419212	0.484474	-0.0652614	5.15667e-07	3.53155e-05	3	ECT2	Body
cg01861537	0.353301	0.4161	-0.0627983	5.20868e-07	3.55334e-05	11
cg23372523	0.325648	0.385688	-0.0600396	5.2267e-07	3.56125e-05	12	CLIP1;CLIP1;CLIP1	Body;Body;Body
cg11547924	0.440418	0.501744	-0.061326	6.05733e-07	3.87495e-05	12	CS	Body
cg20260904	0.407815	0.469824	-0.0620087	6.28925e-07	3.95998e-05	1	PLA2G4A	5'UTR
cg09043854	0.444425	0.509432	-0.0650072	6.41183e-07	4.00941e-05	2	RNF103;RNF103;RNF103-CHMP3	Body;Body;Body
cg14220170	0.396114	0.458395	-0.0622805	6.4489e-07	4.02167e-05	3	TRANK1	Body
cg06881398	0.458393	0.521988	-0.0635952	6.46999e-07	4.0312e-05	1	USP24	Body
cg16054606	0.521993	0.588585	-0.0665917	6.47821e-07	4.0336e-05	6	CASC15	Body
cg16926593	0.377562	0.43813	-0.0605684	6.53482e-07	4.05303e-05	2	THADA;THADA;THADA;THADA;THADA;THADA	ExonBnd;ExonBnd;ExonBnd;Body;Body;Body
cg04165922	0.432214	0.493592	-0.0613779	6.76348e-07	4.13482e-05	1	NOS1AP;NOS1AP	Body;Body
cg19935471	0.426905	0.489693	-0.0627888	8.04548e-07	4.59066e-05	8	MATN2;MATN2	3'UTR;3'UTR
cg18157364	0.37131	0.433824	-0.0625134	8.59001e-07	4.77581e-05	1	GBA;GBA;GBA;GBA;GBA	Body;Body;Body;Body;Body
cg26246049	0.393836	0.455057	-0.0612212	8.90777e-07	4.87952e-05	10
cg04739200	0.451227	0.515223	-0.0639955	9.4059e-07	5.04469e-05	6	MYB;MYB;MYB;MYB;MYB;MYB;MYB;MYB	Body;Body;Body;Body;Body;Body;Body;Body
cg22990971	0.408426	0.472306	-0.0638801	9.78172e-07	5.16782e-05	1
cg10769442	0.312296	0.374213	-0.0619163	1.03426e-06	5.34601e-05	5	CYSTM1	Body
cg03637218	0.439316	0.50223	-0.062914	1.04588e-06	5.3813e-05	5	AP3S1	Body
cg13571698	0.405335	0.465744	-0.0604082	1.14787e-06	5.6884e-05	1
cg02317125	0.433988	0.499036	-0.0650483	1.15792e-06	5.72095e-05	7
cg05417534	0.408827	0.469728	-0.0609004	1.16031e-06	5.72855e-05	9	RFX3;RFX3;RFX3	Body;Body;Body
cg27596169	0.400333	0.46276	-0.0624264	1.16666e-06	5.74903e-05	7
cg19555973	0.497854	0.561116	-0.0632622	1.20352e-06	5.86125e-05	20
cg11628320	0.159456	0.233745	-0.0742896	1.24477e-06	5.97266e-05	21	IFNAR2;IFNAR2;IFNAR2;IFNAR2;IFNAR2;IFNAR2	Body;Body;Body;Body;Body;Body
cg25028848	0.380659	0.441557	-0.0608978	1.45798e-06	6.59141e-05	18	RAB31	Body
cg16695102	0.362058	0.423199	-0.0611412	1.51365e-06	6.74454e-05	3	MRPL3	Body	N_Shelf
cg06059360	0.400843	0.462339	-0.0614957	1.5303e-06	6.79096e-05	3	NKTR	Body
cg11340328	0.408212	0.470327	-0.0621156	1.55593e-06	6.86583e-05	3
cg05956380	0.504811	0.56483	-0.0600188	1.57385e-06	6.91138e-05	8	SLC20A2;SLC20A2;SLC20A2	5'UTR;5'UTR;5'UTR
cg01981452	0.503919	0.566636	-0.0627166	1.69059e-06	7.23399e-05	10	FGFR2;FGFR2;FGFR2;FGFR2;FGFR2;FGFR2;FGFR2;FGFR2;FGFR2;FGFR2;FGFR2	Body;Body;Body;Body;Body;Body;Body;Body;Body;Body;Body
cg09245350	0.354835	0.415837	-0.0610021	1.74348e-06	7.36866e-05	6
cg16280551	0.361506	0.421726	-0.0602199	2.11028e-06	8.33919e-05	3	KLHL6	Body
cg17714232	0.418162	0.479019	-0.060857	2.16175e-06	8.47534e-05	5	ITGA1	Body
cg02018040	0.377377	0.503574	-0.126197	2.1849e-06	8.536e-05	22			Island
cg20694518	0.409577	0.47597	-0.0663929	2.2702e-06	8.74206e-05	6
cg12859943	0.421279	0.482541	-0.0612618	2.32964e-06	8.88382e-05	6	SNX14;SNX14;SNX14;SNX14	Body;Body;Body;Body
cg27611767	0.337471	0.398001	-0.0605297	2.4813e-06	9.26588e-05	15	TMOD3	3'UTR
cg16226866	0.373	0.434869	-0.061869	2.53913e-06	9.40177e-05	6
cg11032168	0.396757	0.457406	-0.0606489	3.52654e-06	0.000116499	1	ZNF326	Body
cg17422574	0.391799	0.453371	-0.0615718	3.56972e-06	0.000117408	2	RTN4;RTN4;RTN4;RTN4	Body;Body;Body;Body
cg19005485	0.451309	0.519591	-0.0682813	4.09409e-06	0.000128569	3	BDH1;BDH1;BDH1	Body;Body;Body
cg09342997	0.386589	0.448031	-0.0614412	4.94277e-06	0.00014603	7	NRF1;NRF1	Body;Body
cg22338369	0.429981	0.491233	-0.0612526	5.23885e-06	0.000151718	11	PDGFD;PDGFD	Body;Body
cg20896049	0.41576	0.476145	-0.0603848	5.63185e-06	0.000159125	12	CLEC7A;CLEC7A;CLEC7A;CLEC7A;CLEC7A;CLEC7A;CLEC7A	TSS1500;TSS1500;TSS1500;TSS1500;TSS1500;TSS1500;TSS1500
cg19423170	0.489631	0.557448	-0.067817	7.10544e-06	0.000186321	21	APP;APP;APP;APP;APP;APP;APP;APP;APP;APP	Body;Body;Body;Body;Body;Body;Body;Body;Body;Body
cg04732279	0.505384	0.568043	-0.062659	8.09349e-06	0.000203892	X	HUWE1	Body
cg26208815	0.566893	0.627239	-0.060346	8.89186e-06	0.000217284	7	PTPRN2;PTPRN2;PTPRN2	Body;Body;Body
cg19969047	0.344282	0.40436	-0.060078	8.89783e-06	0.000217398	9	NR6A1;NR6A1;NR6A1	Body;Body;Body
cg12873598	0.552812	0.490461	0.0623514	1.32735e-05	0.000287704	X
cg16158408	0.493931	0.560281	-0.0663499	1.48013e-05	0.00031021	X	P2RY10;P2RY10	TSS1500;TSS1500
cg05439349	0.355468	0.416952	-0.0614836	1.66463e-05	0.00033692	3			S_Shelf
cg26844603	0.371111	0.432922	-0.0618113	1.70393e-05	0.000342518	2	TMEM87B	Body
cg11887420	0.568292	0.633911	-0.0656194	1.74216e-05	0.000348041	X	HUWE1	5'UTR
cg21787089	0.439353	0.248661	0.190691	2.06205e-05	0.000392271	3	LTF;LTF	Body;Body
cg20559215	0.800595	0.739967	0.0606277	2.42294e-05	0.000440469	6	MAPK14;MAPK14;MAPK14	3'UTR;3'UTR;3'UTR
cg14782559	0.663591	0.466005	0.197586	2.82066e-05	0.000491576	6	COL11A2;COL11A2;COL11A2	Body;Body;Body	S_Shelf
cg15138245	0.512314	0.587726	-0.0754122	4.22135e-05	0.000656557	9
cg16273546	0.405406	0.484716	-0.0793109	5.78992e-05	0.000825999	10
cg01427108	0.375119	0.218264	0.156855	7.37161e-05	0.000986685	3	LTF;LTF	Body;Body
cg02286193	0.694337	0.788691	-0.0943531	7.61447e-05	0.00101121	14			S_Shelf
cg12179578	0.614455	0.435255	0.1792	8.07853e-05	0.00105615	12	SLC4A8;SLC4A8	3'UTR;3'UTR
cg15820961	0.717207	0.833725	-0.116518	0.000107654	0.0013045	6	HLA-DRB1	TSS1500
cg13580758	0.317949	0.379525	-0.0615758	0.000111232	0.00133683	4
cg00959864	0.55938	0.620773	-0.0613932	0.000121575	0.0014283	11	DEPDC7;DEPDC7	TSS1500;TSS1500	N_Shore
cg24430637	0.228216	0.293966	-0.0657507	0.000150391	0.00167431	1	NBPF3;NBPF3;NBPF3;NBPF3	Body;Body;Body;Body
cg09101062	0.552177	0.613504	-0.0613276	0.000151767	0.00168577	5	C5orf34	Body	S_Shelf
cg09645818	0.68645	0.625178	0.061272	0.000156387	0.00172453	11
cg18873965	0.876087	0.939298	-0.0632114	0.00016131	0.0017658	12	GOLGA3	Body	Island
cg16759545	0.590563	0.515068	0.0754952	0.000181384	0.00192818	6	F13A1	Body
cg02448295	0.140649	0.051848	0.0888013	0.000182988	0.00194142	6	BRD2;BRD2	Body;Body	S_Shore
cg11401796	0.723522	0.841866	-0.118344	0.000192277	0.00201591	21	C21orf70	Body	Island
cg16788050	0.524966	0.433658	0.0913074	0.000205887	0.00212131	11			Island
cg07275437	0.519563	0.590347	-0.0707841	0.000227371	0.00228499	10
cg15019001	0.42892	0.539497	-0.110577	0.000282193	0.00269173	6	HLA-DPB2	Body
cg02932204	0.256836	0.330377	-0.0735409	0.000299377	0.00281728	10	PDZD7	Body
cg14991251	0.478386	0.538667	-0.0602807	0.000306738	0.00286984	2	ITSN2;ITSN2	Body;Body
cg11568728	0.694488	0.780153	-0.0856652	0.000340886	0.00310582	17
cg08535604	0.204943	0.268019	-0.0630755	0.000411549	0.00358033	2	SEPT10;SEPT10;SEPT10	Body;Body;Body
cg15184869	0.508616	0.693965	-0.185349	0.000420435	0.00363972	8	PEBP4	Body
cg09318637	0.855125	0.933334	-0.078209	0.00043676	0.00374584	17	RPTOR;RPTOR	Body;Body	N_Shore
cg08899523	0.338141	0.407708	-0.0695664	0.000472383	0.00397568	10	FGFR2;FGFR2;FGFR2;FGFR2;FGFR2;FGFR2;FGFR2;FGFR2;FGFR2	Body;Body;Body;Body;Body;Body;Body;Body;Body
cg17113546	0.793818	0.673685	0.120133	0.000491608	0.00409947	12
cg04664516	0.439213	0.504308	-0.0650955	0.000505562	0.00418752	10	PTEN;PTEN;PTEN	5'UTR;Body;Body
cg15627180	0.612109	0.521618	0.0904918	0.000514419	0.0042438	11	TMPRSS4;TMPRSS4	Body;Body
cg07889790	0.330254	0.404495	-0.0742407	0.00052801	0.00432988	8	ERICH1	Body	N_Shore
cg00435273	0.205151	0.29166	-0.0865091	0.000550562	0.00447195	2	C2orf76	5'UTR
cg23209941	0.398582	0.23697	0.161612	0.000561528	0.00453958	1	DISC1;DISC1;DISC1;DISC1;DISC1;TSNAX-DISC1;DISC1;DISC1;DISC1;DISC1	Body;Body;Body;Body;Body;Body;Body;Body;Body;Body
cg13631389	0.419458	0.488017	-0.0685587	0.000595319	0.0047481	15	GOLGA6L2	TSS1500
cg04588284	0.198183	0.283507	-0.0853243	0.000613436	0.0048594	6
cg00124902	0.386959	0.286888	0.10007	0.000619028	0.00489162	1	C1orf94;C1orf94	Body;5'UTR	S_Shelf
cg07399933	0.893729	0.79373	0.0999993	0.000661423	0.00514436	12	DENND5B;DENND5B	Body;Body
cg11370814	0.544909	0.479352	0.0655564	0.000758772	0.00571839	2			N_Shore
cg26237810	0.535423	0.634248	-0.0988244	0.000868217	0.00633566	1
cg21493951	0.315986	0.395741	-0.0797547	0.00095486	0.00682292	6	HLA-DQB1	Body	Island
cg16653991	0.290879	0.366327	-0.0754477	0.00114243	0.00783592	10	FGFR2;FGFR2;FGFR2;FGFR2;FGFR2;FGFR2;FGFR2;FGFR2;FGFR2	Body;Body;Body;Body;Body;Body;Body;Body;Body
cg18105467	0.280692	0.348691	-0.067999	0.00120004	0.00814	X	ATP6AP2	TSS200	Island
cg22446784	0.633689	0.715227	-0.0815376	0.00122677	0.0082757	15
cg03299990	0.241364	0.302849	-0.0614846	0.00124475	0.00837018	20			N_Shore
cg08506353	0.279106	0.366821	-0.0877144	0.00130304	0.00866982	6	HLA-DPB2	Body
cg05510714	0.732606	0.649157	0.0834484	0.0013045	0.00867781	2	KYNU;KYNU;KYNU	Body;Body;Body
cg26850117	0.356501	0.454783	-0.0982815	0.00137181	0.00902289	6	C6orf208;C6orf122	TSS1500;Body	N_Shore
cg13236934	0.613922	0.69669	-0.0827686	0.00138005	0.00906383	17			N_Shore
cg26306106	0.635978	0.696025	-0.0600468	0.00141223	0.00922324	3	TM4SF1;TM4SF1-AS1;TM4SF1-AS1;TM4SF1-AS1	Body;TSS1500;TSS1500;TSS1500
cg14483806	0.856237	0.920027	-0.0637907	0.00169842	0.0106223	18
cg05716544	0.804705	0.737467	0.0672378	0.00177526	0.0109915	17	MEOX1;MEOX1;MEOX1	Body;Body;Body
cg13872627	0.552455	0.478492	0.0739631	0.0019188	0.0116661	6	HLA-C	Body	N_Shore
cg05001007	0.213877	0.132386	0.0814907	0.0019366	0.011749	9
cg01745539	0.199591	0.263025	-0.0634349	0.00195491	0.0118346	6	HLA-DQB1	Body	Island
cg04736673	0.339588	0.400714	-0.061126	0.00204977	0.0122755	10	CCDC6	Body
cg04259027	0.490834	0.572437	-0.0816029	0.00206358	0.0123394	2	CRIM1	Body
cg10379346	0.75843	0.686258	0.0721727	0.00209708	0.0124905	10	FGFR2;FGFR2;FGFR2;FGFR2;FGFR2;FGFR2;FGFR2;FGFR2	5'UTR;5'UTR;5'UTR;5'UTR;5'UTR;5'UTR;TSS1500;Body	N_Shore
cg04118610	0.251789	0.149197	0.102592	0.00210989	0.0125491	4	LPHN3	Body
cg10180404	0.318664	0.401342	-0.0826781	0.00219066	0.0129181	6	HLA-DQB1	Body	Island
cg26889118	0.698686	0.557414	0.141272	0.00219067	0.0129181	15			S_Shelf
cg13177959	0.500966	0.355628	0.145338	0.00233104	0.0135462	12	GCN1	Body
cg07044115	0.808324	0.745769	0.0625556	0.00244082	0.0140328	10
cg06837403	0.362073	0.491702	-0.129629	0.0024626	0.0141283	10
cg09957458	0.910528	0.804748	0.10578	0.00251281	0.014347	12
cg25243082	0.526254	0.446479	0.0797753	0.00259593	0.0147049	4
cg03827304	0.263197	0.356504	-0.0933071	0.00263739	0.0148828	8
cg01997599	0.539289	0.461507	0.0777819	0.00267084	0.0150258	19	TRPM4	Body	S_Shelf
cg16241932	0.283912	0.422264	-0.138351	0.00267626	0.0150499	6	ZDHHC14;ZDHHC14	Body;Body
cg16744531	0.208886	0.271612	-0.0627258	0.00273984	0.0153204	19	B3GNT3	TSS1500	Island
cg04819054	0.455936	0.583593	-0.127657	0.0027451	0.0153428	6
cg14704780	0.688603	0.751284	-0.062681	0.00295898	0.0162593	6	C6orf10	Body
cg04083966	0.588114	0.718269	-0.130155	0.00311874	0.016939	1	MYBPH	1stExon
cg21203249	0.823622	0.747325	0.0762972	0.00315309	0.0170837	9	SEMA4D;SEMA4D	Body;Body	S_Shore
cg15655599	0.771295	0.707273	0.0640217	0.00315967	0.017111	6	LOC100507477;LOC100507477	Body;Body
cg15373744	0.923754	0.850039	0.0737154	0.00317875	0.0171917	21
cg11699126	0.773235	0.670828	0.102407	0.00324697	0.0174714	19	TCF3;TCF3	Body;Body	Island
cg09456260	0.449114	0.582741	-0.133628	0.00330814	0.0177226	5
cg27014438	0.380823	0.448542	-0.0677183	0.00333121	0.0178177	6	BAT3;BAT3;BAT3;BAT3	Body;Body;Body;Body
cg01991743	0.748609	0.620461	0.128148	0.0033645	0.0179546	6	HLA-DPB1	Body
cg26095158	0.320463	0.389532	-0.0690685	0.00354457	0.0186895	1	LYPLAL1-AS1	Body
cg18261043	0.710356	0.802419	-0.0920627	0.00367841	0.0192297	9
cg17155524	0.472966	0.320591	0.152375	0.00385164	0.0199234	4	ZFYVE28	Body	Island
cg26864304	0.780612	0.865182	-0.0845706	0.00392559	0.0202111	6
cg13186451	0.757999	0.841063	-0.0830635	0.00398281	0.0204369	14	TCL1A;TCL1A;TCL1A	3'UTR;3'UTR;Body	N_Shelf
cg16270721	0.473289	0.535971	-0.0626828	0.00415148	0.0210974	19	BCKDHA;BCKDHA	Body;Body
cg07136920	0.543966	0.632267	-0.0883011	0.00424698	0.0214636	1
cg05256605	0.354554	0.415383	-0.060829	0.00449412	0.022409	5	LOX	Body	N_Shore
cg13323954	0.267517	0.392485	-0.124968	0.0045914	0.0227872	6
cg13117487	0.685228	0.809503	-0.124275	0.00465299	0.0230157	1
cg13342259	0.287133	0.183715	0.103417	0.00468076	0.0231204	17
cg11903210	0.705925	0.77554	-0.0696152	0.00468682	0.0231447	10	LYZL2	Body
cg00693253	0.870893	0.76211	0.108783	0.0047232	0.0232807	12	LRP1	Body
cg05865327	0.760253	0.860975	-0.100722	0.00505745	0.024538	14	PPP2R5C;PPP2R5C;PPP2R5C;PPP2R5C;PPP2R5C	Body;TSS1500;Body;TSS1500;TSS1500
cg09510698	0.491997	0.624213	-0.132215	0.00519627	0.0250476	6	HLA-DPB2	Body
cg12720148	0.952427	0.891988	0.060439	0.00537533	0.0256967	20	PPP4R1L	Body
cg07041488	0.853547	0.776763	0.0767836	0.00538296	0.0257218	16	CACNG3	TSS1500	N_Shore
cg24443559	0.84261	0.763079	0.0795308	0.00544632	0.0259577	7	WDR60	Body	N_Shelf
cg09159392	0.713446	0.777992	-0.0645464	0.0055129	0.0262041	20
cg10942914	0.336584	0.422653	-0.0860694	0.00562608	0.0266137	5
cg23052585	0.579759	0.692173	-0.112414	0.0056958	0.0268592	10
cg10834425	0.332852	0.416489	-0.0836369	0.00569961	0.026871	12	INHBC	Body
cg20347269	0.45543	0.523538	-0.0681083	0.00581346	0.0272832	17	P2RX1;P2RX1	ExonBnd;Body
cg22986662	0.4837	0.582316	-0.098616	0.00603123	0.0280616	3	C3orf21	3'UTR	S_Shelf
cg10625579	0.885725	0.78836	0.097365	0.00611763	0.0283677	1
cg17373649	0.726635	0.823633	-0.096998	0.0062095	0.0286991	8	ERICH1	Body
cg04843821	0.679184	0.795438	-0.116254	0.00623012	0.0287734	10	C10orf68	Body
cg11720573	0.838472	0.904313	-0.0658412	0.00624966	0.0288375	15	ABHD2;ABHD2	5'UTR;5'UTR
cg10070328	0.685019	0.582149	0.10287	0.00634926	0.0291908	7
cg21297282	0.449696	0.511401	-0.061705	0.00642497	0.0294595	1	ST6GALNAC5	Body
cg00687962	0.380176	0.316012	0.0641639	0.0065832	0.0300156	4
cg00917413	0.727121	0.660275	0.0668456	0.00662083	0.0301484	7	CAV2;CAV2	TSS1500;TSS1500	N_Shore
cg08776296	0.574674	0.649032	-0.0743581	0.00666796	0.0303065	7	C7orf49;C7orf49;C7orf49;C7orf49;C7orf49;C7orf49;C7orf49	TSS1500;TSS1500;TSS1500;TSS1500;TSS1500;TSS1500;TSS1500	S_Shore
cg21598489	0.916022	0.840781	0.0752414	0.00670145	0.0304233	2			N_Shelf
cg20568423	0.765268	0.669139	0.0961289	0.00680538	0.0307766	1	KIFAP3	TSS1500	S_Shore
cg04331561	0.635065	0.506214	0.128851	0.00684592	0.0309175	4	TLL1	Body
cg07440017	0.305005	0.367719	-0.0627145	0.00686561	0.0309866	3
cg15236555	0.431549	0.498294	-0.0667445	0.00700544	0.0314712	2	HS1BP3	Body
cg02761835	0.910328	0.837204	0.0731239	0.00710958	0.0318306	8
cg17600943	0.633576	0.74962	-0.116045	0.00732942	0.0325752	2	CPO	TSS1500
cg05161773	0.292809	0.393571	-0.100761	0.00745	0.0329734	17	SEPT9;SEPT9;SEPT9;SEPT9;SEPT9	5'UTR;5'UTR;Body;Body;Body
cg02484732	0.251716	0.163385	0.0883314	0.00799149	0.0347845	6	COL21A1	5'UTR
cg24956452	0.844036	0.764984	0.079052	0.00840815	0.036154	5	MYO10	Body
cg12808797	0.691562	0.754032	-0.0624697	0.00842616	0.036214	2
cg01591343	0.664012	0.782108	-0.118096	0.00845878	0.0363191	6	WDR27	3'UTR
cg07234876	0.742592	0.678116	0.0644764	0.00849779	0.0364439	8			Island
cg02093743	0.930667	0.862754	0.0679129	0.00867924	0.0370393	15	C15orf32;C15orf32	Body;3'UTR
cg15977432	0.724139	0.822754	-0.0986144	0.00868204	0.0370491	19			S_Shore
cg21048050	0.386978	0.450043	-0.0630653	0.00878663	0.0373919	15	DMXL2;DMXL2;DMXL2	Body;Body;Body	N_Shore
cg16947999	0.683532	0.762699	-0.0791668	0.00887161	0.0376667	6
cg24849373	0.609076	0.723471	-0.114395	0.00893678	0.0378787	8	TSNARE1	Body	N_Shelf
cg26450240	0.520226	0.61507	-0.0948441	0.00895615	0.0379415	11
cg11574174	0.309779	0.221271	0.0885087	0.00896482	0.0379689	6	HLA-C	Body	N_Shore
cg00154902	0.698692	0.759224	-0.0605317	0.00909229	0.0383748	8			Island
cg07227024	0.156364	0.251875	-0.095511	0.00911341	0.0384431	2	ALS2CR12;ALS2CR12	Body;Body
cg06013788	0.499667	0.600945	-0.101278	0.00920174	0.03873	5
cg25904344	0.756615	0.693608	0.0630077	0.00923868	0.0388471	7			Island
cg07437923	0.383539	0.26126	0.122279	0.00937372	0.0392782	16	DNAJA3;DNAJA3	3'UTR;3'UTR
cg07422412	0.626624	0.564097	0.0625276	0.0095505	0.0398385	5	LOC255167;LOC255167	Body;Body	S_Shore
cg04026937	0.596502	0.706083	-0.109581	0.00959996	0.0400003	6	HLA-DRB1	Body	N_Shelf
cg23947654	0.364008	0.287493	0.0765146	0.00961273	0.0400389	2	TANC1;TANC1	Body;Body
cg23451423	0.581809	0.670039	-0.0882298	0.00972223	0.0403828	5
cg01992742	0.778594	0.841739	-0.0631453	0.00993286	0.0410494	20	NCOA3;NCOA3;NCOA3;NCOA3	5'UTR;5'UTR;5'UTR;5'UTR
